# Supplementary material for: Practice patterns for eosinophilic esophagitis vary widely among Canadian gastroenterologists: a nationwide survey
Source: J Can Assoc Gastroenterol. 2024 Oct 29;8(1):13–20. doi: 10.1093/jcag/gwae033 (PMC11788507; doi:10.1093/jcag/gwae033)
Supplement: gwae033_suppl_Supplementary_Materials [file gwae033_suppl_supplementary_materials.zip]

Archive with 3 entries (3 files):
- ICMJE forms.pdf
- Appendix.docx
- CROSS (August 23, 2024).docx
